# Supplementary material for: Elucidating the Pharmacological Properties of Zingiber officinale Roscoe (Ginger) on Muscle Ageing by Untargeted Metabolomic Profiling of Human Myoblasts
Source: Nutrients. 2023 Oct 25;15(21):4520. doi: 10.3390/nu15214520 (PMC10648528; doi:10.3390/nu15214520)
Supplement: Supplementary file 1 [file nutrients-15-04520-s001.zip]

Archive with 1 entries (1 files):
- nutrients-2613012-supplementary.pdf
